# Supplementary material for: Gene silencing for invasive paper wasp management: Synthesized dsRNA can modify gene expression but did not affect mortality
Source: PLoS One. 2023 Jan 3;18(1):e0279983. doi: 10.1371/journal.pone.0279983 (PMC9810182; doi:10.1371/journal.pone.0279983)
Supplement: S3 Table — (XLSX) [file pone.0279983.s003.xlsx]

## Sheet: Injections
Raw gene expression data for individual P. dominula wasps 48 h following dsRNA injections.
Each row represents one wasp.
Treatment	Treatment 1	AGRA	aTUBULIN	BRR2	CACT	CACTIN	DRE4	DVSNF7	FUSILLI	KLP61F-1	NCM	ROP	RPII140
0	control	5.01186	7.84724	5.64793	6.15784	3.85803	0.0170986	0.106556	0.48015	4.46555	8.53458	5.65882	0.0672795
0	control	5.67629	2.87826	6.13607	4.90473	4.01408	0.0033208	0.0460523	0.166347	4.44453	9.01409	6.18884	0.00453521
0	control	5.59942	2.36114	5.09219	5.01619	4.20871	0.0060668	0.0689282	0.085657	3.96509	7.54618	5.6047	0.0175707
0	control	5.12915	4.20256	4.40934	5.14778	3.57326	0.016079	0.134788	0.0673792	3.79778	5.85357	3.82554	0.0570699
0	control	3.32372	3.69743	3.8099	2.7496	2.03188	0.0224628	0.178055	0.0821495	2.70472	4.84784	3.53462	0.0768783
1	dsRNA trt	4.57	1.61174	8.9557	6.95254	3.65099	0.00420909	0.0410809	0.039143	3.55343	14.3807	5.33127	0.0216144
1	dsRNA trt	4.08287	6.99944	8.46399	5.78025	4.16726	0.000116297	0.047029	0.0614786	2.15475	13.7867	6.79646	0.0185128
1	dsRNA trt	5.23547	2.39116	7.82112	7.03452	4.03064	0.0053162	0.0693654	0.140617	3.23961	10.9034	5.08716	0.149924
1	dsRNA trt	5.68835	1.62039	7.04611	7.0357	3.63882	0.00393641	0.0386914	0.028179	5.57971	10.8424	6.14295	0.0442968
1	dsRNA trt	5.63384	1.27745	8.55862	6.65769	4.00091	0.00172773	0.0461164	0.00107382	3.67746	11.5875	5.27086	0.0194154
Relative expression for P. dominula wasps following dsRNA injection.
Each row represents the mean expression value pooled for five wasps injected with dsRNA relative to the pooled mean for five control wasps injected with water.
Gene target name	Gene target	Code	Code2	Treat	Expression	SD	SE
Sugar water control for DRE4	Control for DRE4	B	A	A	1	0.617014	0.275937
FACT complex subunit spt16 (DRE4)	DRE4 dsRNA	A	A	B	0.24	0.685615	0.306616
Sugar water control for FUSILLI	Control for FUSILLI	D	B	A	1	0.987825	0.441769
RNA-binding protein fusilli (FUSILLI)	FUSILLI dsRNA	C	B	B	0.3	0.98018	0.43835
Sugar water control for DVSNF7	Control for DVSNF7	F	C	A	1	0.490336	0.219285
Charged multivesicular body protein 4b (DVSNF7)	DVSNF7 dsRNA	E	C	B	0.45	0.25158	0.11251
Sugar water control for aTUBULIN	Control for aTUBULIN	H	D	A	1	0.514901	0.230271
Tubulin alpha-1 chain (aTUBULIN)	aTUBULIN dsRNA	G	D	B	0.66	0.861086	0.385089
Sugar water control for KLP6	Control for KLP6	F	E	A	1	0.185024	0.082745
Kinesin-like protein KIF11-A (Klp61F-1)	KLP6 dsRNA	I	E	B	0.94	0.340213	0.152148
Sugar water control for AGRA	Control for AGRA	H	F	A	1	0.192522	0.086099
Anthonomus grandis chitin synthase II (AGRA)	AGRA dsRNA	G	F	B	1.02	0.138412	0.0619
Sugar water control for CACTIN	Control for CACTIN	J	G	A	1	0.246808	0.110376
CACTIN	CACTIN dsRNA	I	G	B	1.1	0.06137	0.027445
Sugar water control for RPII140	Control for RPII140	L	H	A	1	0.712163	0.318489
DNA-directed RNA polymerase II subunit RPB2 (RpII140)	RPII140 dsRNA	K	H	B	1.14	1.11229	0.497429
Sugar water control for ROP	Control for ROP	N	I	A	1	0.24124	0.107886
Ras opposite (ROP)	ROP dsRNA	M	I	B	1.15	0.126269	0.056469
Sugar water control for CACT	Control for CACT	P	J	A	1	0.260183	0.116358
NF-kappa-B inhibitor cactus (CACT)	CACT dsRNA	O	J	B	1.4	0.079626	0.03561
Sugar water control for BRR2	Control for BRR2	R	K	A	1	0.185901	0.083138
Putative U5 small nuclear ribonucleoprotein 200 kDa helicase (BRR2)	BRR2 dsRNA	Q	K	B	1.63	0.091597	0.040964
Sugar water control for NCM	Control for NCM	T	L	A	1	0.247208	0.110555
CWC22 homolog (NCM)	NCM dsRNA	S	L	B	1.72	0.135569	0.060628

## Sheet: Assay 2 - cocktail
Raw gene expression data for single gene dsRNA targets fed alone or in concatenated form to P. dominula foragers or for control wasps fed sugar water.
Each row corresponds to an individual wasp.
Treatment	Treatment1	RPN7	FKH	CaM	VATPase	RPC2	RPA1	APOPIN	aTUBULIN	INAPOP	NaKATPase
0	control	2.74918	1.8264	1.06659	3.79474	1.81378	2.35545	0.00548992	1.22179	0.000216102	2.61716
0	control	3.71021	2.62715	0.836536	3.58134	1.8283	3.00945	0.00170324	0.753406	0.000277832	2.71791
0	control	4.37414	2.6926	0.521956	2.3206	1.0073	1.44744	0.00786411	0.475494	7.22e-05	1.79813
1	dsRNA	5.83406	2.69727	NA	3.38229	1.58997	2.00694	0.00635012	0.693035	0.000101235	1.66786
1	dsRNA	4.80321	2.23071	1.10458	3.47858	2.22453	2.5088	0.00547851	0.915099	0.000455267	2.68143
1	dsRNA	2.74442	0.582771	9.97281	2.65277	1.38367	3.33688	0.00483422	1.26357	0.000227003	2.57576
Relative gene expression data for single gene dsRNA targets fed alone or in concatenated form to P. dominula foragers when compared to wasps fed sugar water as controls.
Each row corresponds to the pooled mean for three wasps fed the target gene dsRNA or the pooled mean for three control wasps.
Gene target	Gene	Code	Code2	Treat	Expression	SD	SE
Calmodulin-like (CaM)	CaM control	A	A	A	1	0.338223	0.195273
Calmodulin-like (CaM)	CaM dsRNA	B	A	B	6.85177	1.13218	0.80057
Fork head (FKH)	FKH control	C	B	A	1	0.202482	0.116903
Fork head (FKH)	FKH dsRNA	D	B	B	0.771149	0.604759	0.349158
Similar to 26S proteasome non-ATPase regulatory subunit 6 (RPN7)	RPN7 control	E	C	A	1	0.226241	0.13062
Similar to 26S proteasome non-ATPase regulatory subunit 6 (RPN7)	RPN7 dsRNA	F	C	B	1.23521	0.35266	0.203608
DNA-directed RNA polymerase I subunit RPA1-like (RPA1)	RPA1 control	G	D	A	1	0.345451	0.199446
DNA-directed RNA polymerase I subunit RPA1-like (RPA1)	RPA1 dsRNA	H	D	B	1.15271	0.256578	0.148135
DNA-directed RNA polymerase III subunit RPC2-like (RPC2)	RPC2 control	I	E	A	1	0.303179	0.175041
DNA-directed RNA polymerase III subunit RPC2-like (RPC2)	RPC2 dsRNA	J	E	B	1.11803	0.252914	0.14602
V-type proton ATPase 116 kDa subunit a-like (VATPase)	VATPase control	K	F	A	1	0.246476	0.142303
V-type proton ATPase 116 kDa subunit a-like (VATPase)	VATPase dsRNA	L	F	B	0.981124	0.142393	0.0822108
Sodium/potassium-transporting ATPase subunit beta-2-like (NaKATPase)	NaKATPase control	M	G	A	1	0.212165	0.122493
Sodium/potassium-transporting ATPase subunit beta-2-like (NaKATPase)	NaKATPase dsRNA	N	G	B	0.970819	0.24138	0.139361
Apoptosis inhibitor 5-like (APOPIN)	APOPIN control	O	H	A	1	0.619097	0.357436
Apoptosis inhibitor 5-like (APOPIN)	APOPIN dsRNA	P	H	B	1.10663	0.136972	0.0790811
Putative inhibitor of apoptosis (INAPOP)	INAPOP control	Q	I	A	1	0.559117	0.322806
Putative inhibitor of apoptosis (INAPOP)	INAPOP dsRNA	R	I	B	1.38394	0.687187	0.396748
Tubulin alpha-8 chain-like (aTUBULIN-8)	aTUBULIN-8 control	S	J	A	1	0.461721	0.266575
Tubulin alpha-8 chain-like (aTUBULIN-8)	aTUBULIN-8 dsRNA	T	J	B	1.17179	0.300438	0.173458

## Sheet: Assay 3 - nest level
Raw gene expression data for P. dominula foragers provided dsRNA while able to tend and access their nests.
Gene expression determined for six dsRNA-fed wasps, three wasps fed GFP dsRNA and three control wasps fed sugar water (each row below represents an individual wasp).
Treatment	Treatment1	CaM	DRE4	DVSNF7	FUSILLI	NaKATPase	RPA1	VATPase
0	Sugar water control	0.525951	3.07375	0.0425706	0.0681095	1.75321	1.96973	3.23104
0	Sugar water control	0.348686	6.229	0.044687	0.0797705	3.02095	3.43903	5.43395
0	Sugar water control	0.462813	6.68765	0.038647	0.116589	3.23665	3.9109	5.08589
1	GFP dsRNA	0.927552	3.43783	0.0490535	0.0192834	1.68238	2.15621	3.19873
1	GFP dsRNA	0.51997	4.74859	0.0477783	0.13884	2.11477	2.57666	4.04601
1	GFP dsRNA	0.357868	3.93537	0.0425263	0.139903	2.2153	3.42119	4.13676
2	Megacocktail dsRNA	0.681838	4.90584	0.0584157	0.0383003	2.02511	2.37019	3.39403
2	Megacocktail dsRNA	1.35472	1.85575	0.0374731	0.0420427	1.26663	1.43197	2.22684
2	Megacocktail dsRNA	0.399703	4.80321	0.0529216	0.0863895	3.39638	3.89872	5.57897
2	Megacocktail dsRNA	63.8007	3.94903	0.0440565	0.171883	2.30857	2.97317	4.02782
2	Megacocktail dsRNA	1.26488	5.75973	0.0490705	0.044718	2.65369	3.25126	4.09823
2	Megacocktail dsRNA	0.838278	2.69167	0.084641	0.0344465	2.9009	3.55168	4.88209
Gene expression data for P. dominula foragers provided dsRNA targeting multiple genes relative to wasps fed sugar water as controls.
Each row below presents relative gene expression pooled for six dsRNA-fed wasps or data pooled for three wasps fed GFP dsRNA (one row) or data pooled for three control wasps (one row).
Gene name	Gene targets	Code	Code2	Treat	Expression	SE
FACT complex subunit spt16 (DRE4)	DRE4 control	D	B	A	1	0.213116
FACT complex subunit spt16 (DRE4)	DRE4 GFP dsRNA	E	B	B	0.758067	0.0945463
FACT complex subunit spt16 (DRE4)	DRE4 megacocktail dsRNA	F	B	C	0.749363	0.150733
Charged multivesicular body protein 4b (DVSNF7)	DVSNF7 control	G	C	A	1	0.0421612
Charged multivesicular body protein 4b (DVSNF7)	DVSNF7 GFP dsRNA	H	C	B	1.10686	0.0429988
Charged multivesicular body protein 4b (DVSNF7)	DVSNF7 megacocktail dsRNA	I	C	C	1.29693	0.123461
RNA-binding protein fusilli (FUSILLI)	FUSILLI control	J	D	A	1	0.165721
RNA-binding protein fusilli (FUSILLI)	FUSILLI GFP dsRNA	K	D	B	1.12689	0.402957
RNA-binding protein fusilli (FUSILLI)	FUSILLI megacocktail dsRNA	L	D	C	0.789848	0.313966
Sodium/potassium-transporting ATPase subunit beta-2-like (NaKATPase)	NaKATPase control	M	E	A	1	0.173292
Sodium/potassium-transporting ATPase subunit beta-2-like (NaKATPase)	NaKATPase GFP dsRNA	N	E	B	0.750542	0.0815718
Sodium/potassium-transporting ATPase subunit beta-2-like (NaKATPase)	NaKATPase long dsRNA cocktail	O	E	C	0.908229	0.12456
DNA-directed RNA polymerase I subunit RPA1-like (RPA1)	RPA1 control	P	F	A	1	0.188152
DNA-directed RNA polymerase I subunit RPA1-like (RPA1)	RPA1 GFP dsRNA	Q	F	B	0.636345	0.136845
DNA-directed RNA polymerase I subunit RPA1-like (RPA1)	RPA1 long dsRNA cocktail	R	F	C	0.881899	0.125134
V-type proton ATPase 116 kDa subunit a-like (VATPase)	VATPase control	S	G	A	1	0.149165
V-type proton ATPase 116 kDa subunit a-like (VATPase)	VATPase GFP dsRNA	T	G	B	0.827693	0.0787334
V-type proton ATPase 116 kDa subunit a-like (VATPase)	VATPase long dsRNA cocktail	U	G	C	0.880234	0.117877

## Sheet: Assay 4 - CQDs
Raw gene expression data for P. dominula foragers fed one of four different dsRNA gene targets of different concentrations with and without CQD protection.
Gene expression determined for three dsRNA-fed wasps and three control wasps (each row below represents an individual wasp).
Treatment	Treatment1	Treatment2	Treatment3	aTUBULIN	DRE4	DVSNF7	FUSILLI
0	dsRNA 0	naked	RNAnaked0	5.00253	5.83332	0.13019	0.295978
0	dsRNA 0	naked	RNAnaked0	3.30228	8.50896	0.124112	1.09634
0	dsRNA 0	naked	RNAnaked0	3.60923	9.50973	0.113727	0.399547
0	dsRNA 0	naked	RNAnaked0	7.49438	NA	0.079379	0.804769
0	dsRNA 0	naked	RNAnaked0	8.83078	NA	0.113734	0.346807
0	dsRNA 0	naked	RNAnaked0	11.5066	NA	0.156543	0.644968
1	dsRNA 0.5	naked	RNAnaked5	6.68857	5.74429	0.0474828	0.655018
1	dsRNA 0.5	naked	RNAnaked5	6.40193	8.73888	0.0620857	0.472344
1	dsRNA 0.5	naked	RNAnaked5	9.53702	4.7403	0.0535916	1.17492
2	dsRNA 1	naked	RNAnaked10	3.31071	5.49826	0.0123449	0.726583
2	dsRNA 1	naked	RNAnaked10	4.26756	7.94038	0.0563058	1.34507
2	dsRNA 1	naked	RNAnaked10	4.83437	5.53588	0.0285544	0.717062
3	dsRNA 5	naked	RNAnaked50	2.84458	2.93506	0.0446263	0.599875
3	dsRNA 5	naked	RNAnaked50	8.34097	4.07445	0.0218144	0.566077
3	dsRNA 5	naked	RNAnaked50	6.51609	11.5718	0.0352091	0.738027
4	dsRNA 0.5	cqd	RNAcqd5	5.35716	NA	0.131949	0.151413
4	dsRNA 0.5	cqd	RNAcqd5	4.99973	NA	0.16497	1.09895
4	dsRNA 0.5	cqd	RNAcqd5	4.98076	NA	0.0531996	2.04926
5	dsRNA 1	cqd	RNAcqd10	2.99732	NA	0.13071	0.925936
5	dsRNA 1	cqd	RNAcqd10	4.65972	NA	0.165408	0.992794
5	dsRNA 1	cqd	RNAcqd10	9.2401	NA	0.149501	0.464292
6	dsRNA 5	cqd	RNAcqd50	4.92489	NA	0.0454285	0.545609
6	dsRNA 5	cqd	RNAcqd50	5.1899	NA	0.0258518	0.567262
6	dsRNA 5	cqd	RNAcqd50	4.85181	NA	0.0143631	0.707812
Relative gene expression data for P. dominula foragers fed on four different dsRNA gene targets of different concentrations with and without CQD protection.
Relative gene expression was calculated for three dsRNA-fed wasps compared to three control wasps fed only sugar water (each row below represents the pooled mean for three wasps in each treatment).
Note that we didn't feed wasps CQD-encapsulated DRE4 in this experiment.
Gene target	Gene	Code	Expression	SE
FACT complex subunit spt16 (DRE4)	Naked DRE4 dsRNA 0	A	1	0.138024
FACT complex subunit spt16 (DRE4)	Naked DRE4 dsRNA 0.5	B	0.805948	0.187431
FACT complex subunit spt16 (DRE4)	Naked DRE4 dsRNA 1	C	0.79551	0.127725
FACT complex subunit spt16 (DRE4)	Naked DRE4 dsRNA 5	D	0.779026	0.437385
Tubulin alpha-1 chain (aTUBULIN)	aTUBULIN dsRNA 0	E	1	0.199166
Tubulin alpha-1 chain (aTUBULIN)	Naked aTUBULIN dsRNA 0.5	F	1.13861	0.132673
Tubulin alpha-1 chain (aTUBULIN)	Naked aTUBULIN dsRNA 1	G	0.624601	0.10746
Tubulin alpha-1 chain (aTUBULIN)	Naked aTUBULIN dsRNA 5	H	0.890742	0.273915
Tubulin alpha-1 chain (aTUBULIN)	CQD-aTUBULIN dsRNA 0.5	I	0.771787	0.0239465
Tubulin alpha-1 chain (aTUBULIN)	CQD-aTUBULIN dsRNA 1	J	0.85026	0.331406
Tubulin alpha-1 chain (aTUBULIN)	CQD-aTUBULIN dsRNA 5	K	0.753115	0.0205873
Charged multivesicular body protein 4b (DVSNF7)	DVSNF7 dsRNA 0	L	1	0.0861272
Charged multivesicular body protein 4b (DVSNF7)	Naked DVSNF7 dsRNA 0.5	M	0.454684	0.0778532
Charged multivesicular body protein 4b (DVSNF7)	Naked DVSNF7 dsRNA 1	N	0.270885	0.396133
Charged multivesicular body protein 4b (DVSNF7)	Naked DVSNF7 dsRNA 5	O	0.283271	0.195332
Charged multivesicular body protein 4b (DVSNF7)	CQD-DVSNF7 dsRNA 0.5	P	0.975687	0.284074
Charged multivesicular body protein 4b (DVSNF7)	CQD-DVSNF7 dsRNA 1	Q	1.24182	0.0675095
Charged multivesicular body protein 4b (DVSNF7)	CQD-DVSNF7 dsRNA 5	R	0.238665	0.317663
RNA-binding protein fusilli (FUSILLI)	FUSILLI dsRNA 0	S	1	0.213037
RNA-binding protein fusilli (FUSILLI)	Naked FUSILLI dsRNA 0.5	T	1.28318	0.274242
RNA-binding protein fusilli (FUSILLI)	Naked FUSILLI dsRNA 1	U	1.55429	0.223508
RNA-binding protein fusilli (FUSILLI)	Naked FUSILLI dsRNA 5	V	1.06118	0.0828736
RNA-binding protein fusilli (FUSILLI)	CQD-FUSILLI dsRNA 0.5	W	1.83904	0.498113
RNA-binding protein fusilli (FUSILLI)	CQD-FUSILLI dsRNA 1	X	1.32818	0.209166
RNA-binding protein fusilli (FUSILLI)	CQD-FUSILLI dsRNA 5	Y	1.01476	0.0837783

## Sheet: CQDs survival curves
Naked DRE4 dsRNA																Naked DVS dsRNA																Naked fusilli dsRNA																	Naked dsRNA a-tubulin
	Number of wasps alive in each treatment																Number of wasps alive in each treatment																Number of wasps alive in each treatment
Date/Treatment	0 ug/uL	0.5 ug/uL	1 ug/uL	5 ug/uL												Date/Treatment	0 ug/uL	0.5 ug/uL	1 ug/uL	5 ug/uL												Date/Treatment	0 ug/uL	0.5 ug/uL	1 ug/uL	5 ug/uL													Date/Treatment
2021-01-13	12	12	12	12												2021-01-21	12	12	12	12												2021-02-03	12	12	12	12													2021-02-03
2021-01-14	11	12	12	12												2021-01-22	12	12	12	12												2021-02-04	12	12	12	10													2021-02-04
2021-01-15	11	10	12	10												2021-01-23	12	12	12	11												2021-02-05	12	12	12	10													2021-02-05
2021-01-16	11	10	12	10												2021-01-24	12	12	12	11												2021-02-06	12	12	12	10													2021-02-06
2021-01-17	10	10	11	9												2021-01-25	12	12	12	11												2021-02-07	12	12	12	10													2021-02-07
2021-01-18	8	10	11	9												2021-01-26	12	12	12	11												2021-02-08	12	12	12	10													2021-02-08
2021-01-19	8	10	11	9												2021-01-27	12	12	11	11												2021-02-09	12	12	12	10													2021-02-09
2021-01-20	7	9	11	9												2021-01-28	12	12	11	11												2021-02-10	11	12	12	10													2021-02-10
2021-01-21	7	8	11	9												2021-01-29	12	12	10	11												2021-02-11	11	12	12	10													2021-02-11
2021-01-22	7	8	11	9												2021-01-30	12	11	10	11												2021-02-12	11	12	12	9													2021-02-12
2021-01-23	7	8	11	9												2021-01-31	12	11	10	11												2021-02-13	11	12	12	9													2021-02-13
2021-01-24	7	8	11	9
																CQD-mediated DVS dsRNA																CQD-mediated fusilli dsRNA																	CQD-mediated a-tubulin dsRNA
																	Number of wasps alive in each treatment																Number of wasps alive in each treatment
																Date/Treatment	0 ug/uL	0.5 ug/uL	1 ug/uL	5 ug/uL												Date/Treatment	0 ug/uL	0.5 ug/uL	1 ug/uL	5 ug/uL													Date/Treatment
																2021-02-24	12	12	12	12												2021-02-24	12	12	12	12													2021-03-10
																2021-02-25	12	12	12	12												2021-02-25	12	12	12	12													2021-03-11
																2021-02-26	12	12	12	12												2021-02-26	12	12	11	12													2021-03-12
																2021-02-27	12	12	12	12												2021-02-27	12	12	10	12													2021-03-13
																2021-02-28	12	12	12	12												2021-02-28	12	12	10	12													2021-03-14
																2021-03-01	12	12	12	12												2021-03-01	12	12	10	12													2021-03-15
																2021-03-02	12	12	12	12												2021-03-02	11	12	10	12													2021-03-16
																2021-03-03	12	11	12	12												2021-03-03	11	12	10	12													2021-03-17
																2021-03-04	12	11	12	12												2021-03-04	11	12	9	12													2021-03-18
																2021-03-05	12	11	12	12												2021-03-05	11	12	9	12													2021-03-19
																2021-03-06	12	10	11	12												2021-03-06	11	12	9	12													2021-03-20
[truncated: 4 more columns]

## Sheet: Assay 5 - lipofectamine
Raw gene expression data for P. dominula foragers fed either of two different dsRNA targets, DRE4 or RPIII140
For the encapsulated dsRNA, we determined gene expression for five wasps fed the dsRNA versus five control wasps fed GFP dsRNA (each row below represents an individual wasp).
For the unprotected dsRNA, we determined gene expression for nine dsRNA-fed wasps versus five control wasps (each row below represents an individual wasp).
Treatment	Treatment1	Treatment2	Treatment3	RPIII140	DRE4
0	GFP control	naked	GFPnaked	0.00905175	5.37584
0	GFP control	naked	GFPnaked	0.0658015	8.51045
0	GFP control	naked	GFPnaked	0.120973	5.1715
0	GFP control	naked	GFPnaked	0.0739772	5.34379
0	GFP control	naked	GFPnaked	0.238064	3.40915
0	GFP control	naked	GFPnaked	0.184761	6.70177
0	GFP control	naked	GFPnaked	0.0501508	5.36514
0	GFP control	naked	GFPnaked	0.254949	4.117
0	GFP control	naked	GFPnaked	0.0481426	4.79106
1	dsRNA	naked	RNAnaked	0.0543958	5.71594
1	dsRNA	naked	RNAnaked	0.103303	1.8816
1	dsRNA	naked	RNAnaked	0.0846236	2.99016
1	dsRNA	naked	RNAnaked	0.0979473	2.5435
1	dsRNA	naked	RNAnaked	0.279114	6.18065
1	dsRNA	naked	RNAnaked	0.193096	5.98349
1	dsRNA	naked	RNAnaked	0.179935	6.66516
1	dsRNA	naked	RNAnaked	0.39929	3.96518
1	dsRNA	naked	RNAnaked	0.121564	3.56619
1	dsRNA	naked	RNAnaked	NA	4.24199
2	GFP control	lipofectamine	GFPlipo	2.86516	1.9876
2	GFP control	lipofectamine	GFPlipo	2.03603	0.854515
2	GFP control	lipofectamine	GFPlipo	1.32897	0.825142
2	GFP control	lipofectamine	GFPlipo	0.907732	1.40998
2	GFP control	lipofectamine	GFPlipo	1.63118	1.78631
3	dsRNA	lipofectamine	RNAlipo	5.64449	0.520926
3	dsRNA	lipofectamine	RNAlipo	2.21531	0.429679
3	dsRNA	lipofectamine	RNAlipo	1.85782	0.622849
3	dsRNA	lipofectamine	RNAlipo	0.859511	0.368314
3	dsRNA	lipofectamine	RNAlipo	2.7489	0.438774
Relative gene expression data for P. dominula foragers fed dsRNA targeting DRE4 or RPIII140
For the encapsulated dsRNA, we determined gene expression for five treatment wasps relative to five control wasps (each row below represents the pooled mean for five wasps).
For the unprotected dsRNA, each row below corresponds to gene expression values pooled for nine dsRNA-fed wasps relative to the pooled value for five control wasps fed GFP dsRNA.
Gene target	Gene	Code	Code2	Expression	SD	SE	Treat	Treat2
Green flourescent protein (GFP)	GFP control for DRE4	A	E	1	0.272095	0.0906983	A	Naked
FACT complex subunit spt16 (DRE4)	DRE4 dsRNA	C	E	0.806804	0.382763	0.12104	B	Naked
Green flourescent protein (GFP)	Lipofectamine-GFP control for DRE4	B	F	1	0.385289	0.172306	A	Lipo
FACT complex subunit spt16 (DRE4)	Lipofectamine-DRE4 dsRNA	D	F	0.346839	0.206623	0.0924047	B	Lipo
Green flourescent protein (GFP)	GFP control for RPII140	A	E	1	0.767411	0.255804	A	Naked
DNA-directed RNA polymerase II subunit RPB2 (RpII140)	RPII140 dsRNA	B	E	1.4469	0.657316	0.219105	B	Naked
Green flourescent protein (GFP)	Lipofectamine-GFP control for RPII140	C	F	1	0.425364	0.190229	A	Lipo
DNA-directed RNA polymerase II subunit RPB2 (RpII140)	Lipofectamine-RPII140 dsRNA	D	F	1.51966	0.676359	0.302477	B	Lipo
